# Supplementary material for: Mycobacterium tuberculosis lineages and anti-tuberculosis drug resistance in reference hospitals across Viet Nam
Source: BMC Microbiol. 2016 Jul 28;16:167. doi: 10.1186/s12866-016-0784-6 (PMC4964266; doi:10.1186/s12866-016-0784-6)
Supplement: Additional file 1: — M. tuberculosis isolates at the regional reference hospitals of Vietnam. (XLS 333 kb) [file 12866_2016_784_MOESM1_ESM.xls]

## Sheet: Data
Additional file 1. M. tuberculosis isolates at the regional reference hospitals of Vietnam
Notes:
Spoligotype was identified in SIVITWEB (http://www.pasteur-guadeloupe.fr:8081/SITVIT_ONLINE/index.jsp)
nvn: The Vietnam spoligotype
Lineages were identified in SIVITWEB (http://www.pasteur-guadeloupe.fr:8081/SITVIT_ONLINE/index.jsp) and by SPOTCLUST (http://tbinsight.cs.rpi.edu/run_spotclust.html) for the ones that unidentified in SIVITWEB
Age was defined within age quintile (I: 2-28; II; 29-37; III: 38-46; IV: 47-57; V: 58-86)
							DST																Spoligotyping
No	Straincode	Sex	Age	Year	Region	H	R	S	E	spoligo 1	spoligo 2	Spoligo 3	spoligo 4	spoligo 5	spoligo 6	spoligo 7	spoligo 8	spoligo 9	spoligo 10	spoligo 11	spoligo 12	spoligo 13	spoligo 14	spoligo 15	spoligo 16	spoligo 17	spoligo 18	spoligo 19	spoligo 20	spoligo 21	spoligo 22	spoligo 23	spoligo 24	spoligo 25	spoligo 26	spoligo 27	spoligo 28	spoligo 29	spoligo 30	spoligo 31	spoligo 32	spoligo 33	spoligo 34	spoligo 35	spoligo 36	spoligo 37	spoligo 38	spoligo 39	spoligo 40
1	STBrd_1	M	IV	2008	South	S	S	S	S	n	n	n	n	n	n	n	n	n	n	n	n	n	n	n	n	n	n	n	n	n	n	n	n	n	n	n	o	o	o	o	o	o	n	n	n	n	n	n	n
2	STBrd_2	M	I	2008	South	S	S	S	S	n	n	n	n	n	n	n	n	n	n	n	n	n	n	n	n	n	n	n	n	n	n	o	n	n	n	n	n	n	n	n	n	n	n	n	n	n	n	n	n
3	STBrd_3	M	II	2008	South	S	S	R	S	o	o	o	o	o	o	o	o	o	o	o	o	o	o	o	o	o	o	o	o	o	o	o	o	o	o	o	o	o	o	o	o	o	o	n	n	n	n	n	n
4	STBrd_4	M	I	2008	South	S	S	S	S	n	n	n	n	n	n	n	n	n	n	n	n	n	n	n	n	n	n	n	n	n	n	o	n	n	n	n	n	n	n	n	n	n	n	n	n	n	n	n	n
5	STBrd_5	M	I	2008	South	S	S	R	S	o	o	o	o	o	o	o	o	o	o	o	o	o	o	o	o	o	o	o	o	o	o	o	o	o	o	o	o	o	o	o	o	o	o	n	n	n	n	n	n
6	STBrd_6	F	I	2008	South	R	R	R	S	o	o	o	o	o	o	o	o	o	o	o	o	o	o	o	o	o	o	o	o	o	o	o	o	o	o	o	o	o	o	o	o	o	o	n	n	n	n	n	n
7	STBrd_7	M	I	2008	South	S	S	R	S	o	o	o	o	o	o	o	o	o	o	o	o	o	o	o	o	o	o	o	o	o	o	o	o	o	o	o	o	o	o	o	o	o	o	n	n	n	n	n	n
8	STBrd_8	F	I	2008	South	S	S	S	S	n	n	n	n	n	n	n	n	n	n	n	n	n	n	n	n	n	n	n	n	n	n	n	n	n	o	o	n	o	o	o	o	n	o	n	n	n	n	n	n
9	STBrd_9	M	IV	2008	South	R	S	R	S	o	o	o	o	o	o	o	o	o	o	o	o	o	o	o	o	o	o	o	o	o	o	o	o	o	o	o	o	o	o	o	o	o	o	n	n	n	n	n	n
10	STBrd_10	F	III	2008	South	S	S	S	S	n	n	n	n	n	n	n	n	n	n	n	n	o	n	n	n	n	n	n	n	n	n	n	n	n	n	n	n	n	n	n	n	o	o	o	o	n	n	n	n
11	STBrd_11	M	III	2008	South	R	S	S	S	n	n	n	n	n	n	n	n	n	n	n	n	n	n	n	n	n	n	n	n	n	n	n	n	n	n	n	n	n	n	n	n	n	n	n	n	n	n	n	n
12	STBrd_12	M	IV	2008	South	S	S	R	S	n	n	n	n	n	n	n	o	o	o	n	n	n	n	n	n	n	n	n	n	n	n	n	n	n	n	n	n	n	n	n	n	n	n	n	n	n	n	n	n
13	STBrd_13	M	I	2008	South	R	R	R	S	o	o	o	o	o	o	o	o	o	o	o	o	o	o	o	o	o	o	o	o	o	o	o	o	o	o	o	o	o	o	o	o	o	o	n	n	n	n	n	n
14	STBrd_14	F	I	2008	South	S	S	S	S	n	n	n	n	n	n	n	n	n	n	n	n	n	n	n	n	n	n	n	n	o	o	o	o	n	n	n	n	n	n	n	n	o	o	o	o	n	n	n	n
15	STBrd_15	F	I	2008	South	S	S	S	R	o	o	o	o	o	o	o	o	o	o	o	o	o	o	o	o	o	o	o	o	o	o	o	o	o	o	o	o	o	o	o	o	o	o	n	n	n	n	n	n
16	STBrd_16	M	III	2008	South	R	S	R	S	o	o	o	o	o	o	o	o	o	o	o	o	o	o	o	o	o	o	o	o	o	o	o	o	o	o	o	o	o	o	o	o	o	o	n	n	n	n	n	n
17	STBrd_17	M	I	2008	South	S	S	S	S	o	o	o	o	o	o	o	o	o	o	o	o	o	o	o	o	o	o	o	o	o	o	o	o	o	o	o	o	o	o	o	o	o	o	n	n	n	n	n	n
18	STBrd_18	F	III	2008	South	S	S	R	S	o	o	o	o	o	o	o	o	o	o	o	o	o	o	o	o	o	o	o	o	o	o	o	o	o	o	o	o	o	o	o	o	o	o	n	n	n	n	n	n
19	STBrd_19	M	III	2008	South	S	S	S	S	n	n	n	n	n	n	o	n	n	n	n	n	n	n	n	n	n	n	o	n	n	n	n	n	n	n	o	o	o	o	o	o	n	o	n	n	n	n	n	n
20	STBrd_20	F	I	2008	South	S	S	R	S	o	o	o	o	o	o	o	o	o	o	o	o	o	o	o	o	o	o	o	o	o	o	o	o	o	o	o	o	o	o	o	o	o	o	n	n	n	n	n	n
21	STBrd_21	M	V	2008	South	S	S	S	S	o	o	o	o	o	o	o	o	o	o	o	o	o	o	o	o	o	o	o	o	o	o	o	o	o	o	o	o	o	o	o	o	o	o	n	n	n	n	n	n
22	STBrd_22	M	IV	2008	South	R	R	R	R	o	o	o	o	o	o	o	o	o	o	o	o	o	o	o	o	o	o	o	o	o	o	o	o	o	o	o	o	o	o	o	o	o	o	n	n	n	n	n	n
23	STBrd_23	M	III	2008	South	R	R	R	S	n	n	n	n	n	n	n	n	n	n	n	n	n	n	n	n	n	n	n	n	n	n	n	n	n	o	n	n	n	n	n	n	o	n	o	o	n	n	n	n
24	STBrd_24	M	V	2008	South	R	R	R	R	n	n	n	n	n	n	n	n	n	n	n	n	o	n	n	n	n	n	n	n	n	n	n	n	n	n	n	n	o	n	o	o	n	o	n	n	n	n	n	n
25	STBrd_25	M	II	2008	South	S	S	S	S	o	o	o	o	o	o	o	o	o	o	o	o	o	o	o	o	o	o	o	o	o	o	o	o	o	o	o	o	o	o	o	o	o	o	n	n	n	n	n	n
26	STBrd_26	F	IV	2008	South	R	R	R	S	o	o	o	o	o	o	o	o	o	o	o	o	o	o	o	o	o	o	o	o	o	o	o	o	o	o	o	o	o	o	o	o	o	o	n	n	n	n	n	n
27	STBrd_27	M	III	2008	South	R	S	R	S	o	o	o	o	o	o	o	o	o	o	o	o	o	o	o	o	o	o	o	o	o	o	o	o	o	o	o	o	o	o	o	o	o	o	n	n	n	n	n	n
28	STBrd_28	M	III	2008	South	R	S	R	S	n	n	n	n	n	n	n	n	n	n	n	n	n	n	n	n	n	n	n	n	n	n	n	n	n	o	o	n	o	o	o	o	n	o	n	n	n	n	n	n
29	STBrd_29	M	IV	2008	South	R	R	R	S	n	n	n	n	n	n	n	n	n	n	o	n	o	n	n	n	n	n	n	n	n	n	n	n	n	n	n	n	o	o	o	o	n	o	n	n	n	o	n	n
30	STBrd_30	M	II	2008	South	R	R	R	R	o	o	o	o	o	o	o	o	o	o	o	o	o	o	o	o	o	o	o	o	o	o	o	o	o	o	o	o	o	o	o	o	o	o	n	n	n	n	n	n
31	STBrd_31	M	III	2008	South	S	S	R	S	o	o	o	o	o	o	o	o	o	o	o	o	o	o	o	o	o	o	o	o	o	o	o	o	o	o	o	o	o	o	o	o	o	o	n	n	n	n	n	n
32	STBrd_32	M	III	2008	South	R	R	R	S	o	o	o	o	o	o	o	o	o	o	o	o	o	o	o	o	o	o	o	o	o	o	o	o	o	o	o	o	o	o	o	o	o	o	n	n	n	n	n	n
33	STBrd_33	M	III	2008	South	R	S	R	S	o	o	o	o	o	o	o	o	o	o	o	o	o	o	o	o	o	o	o	o	o	o	o	o	o	o	o	o	o	o	o	o	o	o	n	n	n	n	n	n
34	STBrd_34	M	V	2008	South	S	S	S	S	o	o	o	o	o	o	o	o	o	o	o	o	o	o	o	o	o	o	o	o	o	o	o	o	o	o	o	o	o	o	o	o	o	o	n	n	n	n	n	n
35	STBrd_35	M	IV	2008	South	R	R	R	R	o	o	o	o	o	o	o	o	o	o	o	o	o	o	o	o	o	o	o	o	o	o	o	o	o	o	o	o	o	o	o	o	o	o	n	n	n	n	n	n
36	STBrd_36	M	II	2008	South	R	R	R	R	o	o	o	o	o	o	o	o	o	o	o	o	o	o	o	o	o	o	o	o	o	o	o	o	o	o	o	o	o	o	o	o	o	o	n	n	n	n	n	n
37	STBrd_37	M	IV	2008	South	R	R	S	R	n	n	n	n	n	n	n	n	n	n	n	n	n	n	n	n	n	n	n	n	n	n	n	n	n	o	o	n	o	o	o	o	n	o	n	n	n	n	n	n
38	STBrd_38	F	I	2008	South	R	R	R	R	o	o	o	o	o	o	o	o	o	o	o	o	o	o	o	o	o	o	o	o	o	o	o	o	o	o	o	o	o	o	o	o	o	o	n	n	n	n	n	n
39	STBrd_39	F	IV	2008	South	R	R	R	R	o	o	o	o	o	o	o	o	o	o	o	o	o	o	o	o	o	o	o	o	o	o	o	o	o	o	o	o	o	o	o	o	o	o	n	n	n	n	n	n
40	STBrd_40	M	IV	2008	South	S	S	S	S	o	o	o	o	o	o	o	o	o	o	o	o	o	o	o	o	o	o	o	o	o	o	o	o	o	o	o	o	o	o	o	o	o	o	n	n	n	n	n	n
41	STBrd_41	M	IV	2008	South	S	S	S	S	o	o	o	o	o	o	o	o	o	o	o	o	o	o	o	o	o	o	o	o	o	o	o	o	o	o	o	o	o	o	o	o	o	o	n	n	n	n	n	n
42	STBrd_42	M	II	2008	South	R	R	R	R	o	o	o	o	o	o	o	o	o	o	o	o	o	o	o	o	o	o	o	o	o	o	o	o	o	o	o	o	o	o	o	o	o	o	n	n	n	n	n	n
43	STBrd_43	M	III	2008	South	R	R	R	R	n	n	n	n	n	n	n	n	n	n	n	n	n	n	n	n	n	n	n	n	n	n	o	n	n	n	n	n	n	n	n	n	n	n	n	n	n	n	n	n
44	STBrd_44	F	V	2008	South	R	R	R	R	o	o	o	o	o	o	o	o	o	o	o	o	o	o	o	o	o	o	o	o	o	o	o	o	o	o	o	o	o	o	o	o	o	o	n	n	n	n	n	n
45	STBrd_45	M	V	2008	South	S	S	R	S	o	o	o	o	o	o	o	o	o	o	o	o	o	o	o	o	o	o	o	o	o	o	o	o	o	o	o	o	o	o	o	o	o	o	n	n	n	n	n	n
46	STBrd_46	M	IV	2008	South	S	S	S	S	n	n	o	n	n	n	n	n	n	n	n	n	n	n	n	n	n	n	n	o	o	n	n	n	n	n	n	n	o	o	o	o	n	o	n	n	n	n	n	n
47	STBrd_47	M	III	2008	South	R	R	S	R	n	n	n	n	n	n	n	n	n	n	n	n	n	n	n	n	n	n	n	o	n	n	n	n	n	o	o	n	o	o	o	o	n	o	n	n	n	n	n	n
48	STBrd_48	M	III	2008	South	R	S	S	S	n	n	n	n	n	n	n	n	n	n	n	o	n	o	o	o	o	o	o	o	o	o	o	o	n	n	n	n	n	n	n	n	o	o	o	o	n	n	n	n
49	STBrd_49	F	IV	2008	South	R	R	R	S	o	o	o	o	o	o	o	o	o	o	o	o	o	o	o	o	o	o	o	o	o	o	o	o	o	o	o	o	o	o	o	o	o	o	n	n	n	n	n	n
50	STBrd_50	M	IV	2008	South	R	R	R	S	n	n	n	n	n	n	o	n	n	n	n	n	n	n	n	n	n	n	n	n	n	n	n	n	n	o	o	n	o	o	o	o	n	o	n	n	n	n	n	n
51	STBrd_51	M	III	2009	South	R	R	R	S	n	n	o	n	n	n	n	n	n	n	n	n	n	n	o	n	n	n	n	n	o	o	n	n	n	n	n	n	o	o	o	o	n	o	n	n	n	n	n	n
52	STBrd_52	F	IV	2009	South	R	R	S	S	n	n	n	n	n	n	o	n	n	n	n	n	o	o	o	n	n	n	n	n	n	n	n	n	n	o	o	n	o	o	o	o	n	o	n	n	n	n	n	n
53	STBrd_53	M	IV	2009	South	R	S	R	S	o	o	o	o	o	o	o	o	o	o	o	o	o	o	o	o	o	o	o	o	o	o	o	o	o	o	o	o	o	o	o	o	o	o	n	n	n	n	n	n
54	STBrd_54	M	IV	2009	South	R	S	R	S	n	n	n	n	n	n	n	n	n	n	n	o	n	o	o	o	o	o	o	o	o	o	o	o	n	n	n	n	n	n	n	n	o	o	o	o	n	n	n	n
55	STBrd_55	M	III	2009	South	R	R	R	R	o	o	o	o	o	o	o	o	o	o	o	o	o	o	o	o	o	o	o	o	o	o	o	o	o	o	o	o	o	o	o	o	o	o	n	n	n	n	n	n
56	STBrd_56	M	II	2009	South	R	R	R	R	o	o	o	o	o	o	o	o	o	o	o	o	o	o	o	o	o	o	o	o	o	o	o	o	o	o	o	o	o	o	o	o	o	o	n	n	n	n	n	n
57	STBrd_57	M	V	2009	South	R	R	R	R	o	o	o	o	o	o	o	o	o	o	o	o	o	o	o	o	o	o	o	o	o	o	o	o	o	o	o	o	o	o	o	o	o	o	n	n	n	n	n	n
58	STBrd_58	M	V	2009	South	R	R	S	R	o	o	o	o	o	o	o	o	o	o	o	o	o	o	o	o	o	o	o	o	o	o	o	o	o	o	o	o	o	o	o	o	o	o	n	n	n	n	n	n
59	STBrd_59	M	IV	2009	South	R	R	R	S	n	o	o	o	o	o	n	n	n	n	n	n	n	n	n	n	n	n	n	n	n	n	n	n	n	n	n	n	n	n	n	n	o	o	o	o	n	n	n	n
60	STBrd_60	M	I	2009	South	S	S	S	S	o	o	o	o	o	o	o	o	o	o	o	o	o	o	o	o	o	o	o	o	o	o	o	o	o	o	o	o	o	o	o	o	o	o	n	n	n	n	n	n
61	STBrd_61	M	I	2009	South	R	S	R	S	o	o	o	o	o	o	o	o	o	o	o	o	o	o	o	o	o	o	o	o	o	o	o	o	o	o	o	o	o	o	o	o	o	o	n	n	n	n	n	n
62	STBrd_62	M	I	2009	South	S	S	S	S	o	o	o	o	o	o	o	o	o	o	o	o	o	o	o	o	o	o	o	o	o	o	o	o	o	o	o	o	o	o	o	o	o	o	n	n	n	n	n	n
63	STBrd_63	M	III	2009	South	S	S	S	S	n	n	n	n	n	n	o	n	n	n	n	n	n	n	n	n	n	n	n	n	n	n	n	n	n	o	o	n	o	o	o	o	n	o	n	n	n	n	n	n
64	STBrd_64	M	I	2009	South	S	S	S	S	o	o	o	o	o	o	o	o	o	o	o	o	o	o	o	o	o	o	o	o	o	o	o	o	o	o	o	o	o	o	o	o	o	o	n	n	n	n	n	n
65	STBrd_65	M	III	2009	South	S	S	S	S	o	o	o	o	o	o	o	o	o	o	o	o	o	o	o	o	o	o	o	o	o	o	o	o	o	o	o	o	o	o	o	o	o	o	n	n	n	n	n	n
66	STBrd_66	M	III	2009	South	S	S	S	S	o	o	o	o	o	o	o	o	o	o	o	o	o	o	o	o	o	o	o	o	o	o	o	o	o	o	o	o	o	o	o	o	o	o	n	o	o	o	n	o
67	STBrd_67	M	I	2009	South	S	S	R	S	n	n	n	n	n	n	n	n	n	n	n	n	n	o	o	n	n	n	n	n	n	n	n	n	n	o	o	n	o	o	o	o	o	o	n	n	n	n	n	n
68	STBrd_68	M	V	2009	South	S	S	R	S	o	o	o	o	o	o	o	o	o	o	o	o	o	o	o	o	o	o	o	o	o	o	o	o	o	o	o	o	o	o	o	o	o	o	n	n	n	n	n	n
69	STBrd_69	F	IV	2009	South	R	S	R	S	o	o	o	o	o	o	o	o	o	o	o	o	o	o	o	o	o	o	o	o	o	o	o	o	o	o	o	o	o	o	o	o	o	o	n	n	n	n	n	n
70	STBrd_70	M	III	2009	South	R	R	R	R	o	o	o	o	o	o	o	o	o	o	o	o	o	o	o	o	o	o	o	o	o	o	o	o	o	o	o	o	o	o	o	o	o	o	n	n	n	n	n	n
71	STBrd_71	F	II	2009	South	S	S	S	S	o	o	o	o	o	o	o	o	o	o	o	o	o	o	o	o	o	o	o	o	o	o	o	o	o	o	o	o	o	o	o	o	o	o	n	n	n	n	n	n
72	STBrd_72	M	II	2009	South	S	S	S	S	n	n	n	n	n	n	n	n	n	n	n	n	n	n	n	n	n	n	n	n	n	n	n	n	n	n	n	n	o	o	o	o	n	o	n	n	n	n	n	n
73	STBrd_73	M	IV	2009	South	S	S	S	S	o	o	o	o	o	o	o	o	o	o	o	o	o	o	o	o	o	o	o	o	o	o	o	o	o	o	o	o	o	o	o	o	o	o	n	n	n	n	n	n
74	STBrd_74	M	I	2009	South	S	S	S	S	o	o	o	o	o	o	o	o	o	o	o	o	o	o	o	o	o	o	o	o	o	o	o	o	o	o	o	o	o	o	o	o	o	o	n	n	n	n	n	n
75	STBrd_75	M	V	2009	South	S	S	S	S	n	n	n	n	n	n	o	n	n	n	n	n	n	n	n	n	n	n	n	n	n	n	n	n	n	o	o	n	o	o	o	o	n	o	n	n	n	n	n	n
76	STBrd_76	M	IV	2009	South	S	S	S	S	o	o	o	o	o	o	o	o	o	o	o	o	o	o	o	o	o	o	o	o	o	o	o	o	o	o	o	o	o	o	o	o	o	o	n	n	n	n	n	n
77	STBrd_77	M	I	2009	South	S	S	S	S	o	o	o	o	o	o	o	o	o	o	o	o	o	o	o	o	o	o	o	o	o	o	o	o	o	o	o	o	o	o	o	o	o	o	n	n	n	n	n	n
78	STBrd_78	M	IV	2009	South	S	S	S	S	n	n	n	n	n	n	n	n	n	n	n	n	n	n	n	n	n	n	n	n	n	n	n	n	n	o	o	n	o	o	o	o	n	o	n	n	n	n	n	n
79	STBrd_79	M	II	2009	South	R	S	R	S	o	o	o	o	o	o	o	o	o	o	o	o	o	o	o	o	o	o	o	o	o	o	o	o	o	o	o	o	o	o	o	o	o	o	n	n	n	n	n	n
80	STBrd_80	M	III	2009	South	R	R	R	R	o	o	o	o	o	o	o	o	o	o	o	o	o	o	o	o	o	o	o	o	o	o	o	o	o	o	o	o	o	o	o	o	o	o	n	n	n	n	n	n
81	STBrd_81	M	IV	2009	South	R	R	S	S	n	n	n	n	n	n	n	n	n	n	n	n	n	n	n	n	n	n	n	n	n	n	n	n	n	o	o	n	o	o	o	o	n	o	n	n	n	n	n	n
82	STBrd_82	M	II	2009	South	S	R	R	S	o	o	o	o	o	o	o	o	o	o	o	o	o	o	o	o	o	o	o	o	o	o	o	o	o	o	o	o	o	o	o	o	o	o	n	n	n	n	n	n
83	STBrd_83	M	III	2009	South	R	R	R	R	o	o	o	o	o	o	o	o	o	o	o	o	o	o	o	o	o	o	o	o	o	o	o	o	o	o	o	o	o	o	o	o	o	o	n	n	n	n	n	n
84	STBrd_84	M	V	2009	South	S	S	S	S	o	o	o	o	o	o	o	o	o	o	o	o	o	o	o	o	o	o	o	o	o	o	o	o	o	o	o	o	o	o	o	o	o	o	n	n	n	n	n	n
85	STBrd_85	F	I	2009	South	R	R	R	R	o	o	o	o	o	o	o	o	o	o	o	o	o	o	o	o	o	o	o	o	o	o	o	o	o	o	o	o	o	o	o	o	o	o	n	n	n	n	n	n
86	STBrd_86	M	IV	2009	South	S	R	R	S	o	o	o	o	o	o	o	o	o	o	o	o	o	o	o	o	o	o	o	o	o	o	o	o	o	o	o	o	o	o	o	o	o	o	n	n	n	n	n	n
87	STBrd_87	M	I	2009	South	R	S	S	S	o	o	o	o	o	o	o	o	o	o	o	o	o	o	o	o	o	o	o	o	o	o	o	o	o	o	o	o	o	o	o	o	o	o	n	n	n	n	n	n
88	STBrd_88	M	II	2009	South	R	S	R	S	o	o	o	o	o	o	o	o	o	o	o	o	o	o	o	o	o	o	o	o	o	o	o	o	o	o	o	o	o	o	o	o	o	o	n	n	n	n	n	n
89	STBrd_89	M	I	2009	South	R	S	S	S	o	o	o	o	o	o	o	o	o	o	o	o	o	o	o	o	o	o	o	o	o	o	o	o	o	o	o	o	o	o	o	o	o	o	n	n	n	n	n	n
90	STBrd_90	F	IV	2009	South	R	R	R	R	o	o	o	o	o	o	o	o	o	o	o	o	o	o	o	o	o	o	o	o	o	o	o	o	o	o	o	o	o	o	o	o	o	o	n	n	n	n	n	n
91	STBrd_91	M	II	2009	South	R	S	S	S	o	o	o	o	o	o	o	o	o	o	o	o	o	o	o	o	o	o	o	o	o	o	o	o	o	o	o	o	o	o	o	o	o	o	n	n	n	n	n	n
92	STBrd_92	M	III	2009	South	R	S	S	S	n	n	n	n	n	n	n	n	n	n	n	o	o	n	n	n	n	n	o	n	n	n	n	n	n	n	n	n	o	o	o	o	n	o	n	n	n	n	n	n
93	STBrd_93	M	III	2009	South	R	R	R	S	o	o	o	o	o	o	o	o	o	o	o	o	o	o	o	o	o	o	o	o	o	o	o	o	o	o	o	o	o	o	o	o	o	o	n	n	n	n	n	n
94	STBrd_94	F	II	2009	South	R	R	S	S	n	n	n	n	n	n	n	n	n	n	n	n	n	n	o	o	n	o	o	o	o	o	o	n	n	n	n	n	o	o	o	o	n	o	n	n	n	n	n	n
95	STBrd_95	M	I	2009	South	R	R	R	S	o	o	o	o	o	o	o	o	o	o	o	o	o	o	o	o	o	o	o	o	o	o	o	o	o	o	o	o	o	o	o	o	o	o	n	n	n	n	n	n
96	STBrd_96	M	I	2009	South	R	S	R	S	o	o	o	o	o	o	o	o	o	o	o	o	o	o	o	o	o	o	o	o	o	o	o	o	o	o	o	o	o	o	o	o	o	o	n	n	n	n	n	n
97	STBrd_97	M	II	2009	South	R	S	R	S	n	n	n	n	n	n	n	n	n	n	n	n	n	n	n	n	n	n	n	o	o	n	n	n	n	n	n	n	n	n	n	o	n	n	n	n	n	n	n	n
98	STBrd_98	M	II	2009	South	R	R	R	S	o	o	o	o	o	o	o	o	o	o	o	o	o	o	o	o	o	o	o	o	o	o	o	o	o	o	o	o	o	o	o	o	o	o	n	n	n	n	n	n
99	STBrd_99	M	II	2009	South	R	S	R	R	o	o	o	o	o	o	o	o	o	o	o	o	o	o	o	o	o	o	o	o	o	o	o	o	o	o	o	o	o	o	o	o	o	o	n	n	n	n	n	n
100	STBrd_100	M	III	2009	South	R	S	R	S	o	o	o	o	o	o	o	o	o	o	o	o	o	o	o	o	o	o	o	o	o	o	o	o	o	o	o	o	o	o	o	o	o	o	n	n	n	n	n	n
101	CTB05_82	M	III	2008	Centre	S	S	S	S	n	n	n	n	n	n	n	n	n	n	n	n	n	n	n	n	n	n	n	n	n	n	n	n	n	o	o	n	o	o	o	o	n	o	n	n	n	n	n	n
102	CTB05_83	F	I	2008	Centre	S	S	S	S	n	n	n	n	n	n	n	n	n	n	n	n	n	n	n	n	n	n	n	n	n	n	n	n	n	n	n	n	n	n	n	n	o	o	o	o	n	n	n	o
103	CTB05_84	M	IV	2008	Centre	S	S	R	S	o	o	o	o	o	o	o	o	o	o	o	o	o	o	o	o	o	o	o	o	o	o	o	o	o	o	o	o	o	o	o	o	o	o	n	n	n	n	n	n
104	CTB05_86	M	II	2008	Centre	S	S	S	S	n	n	n	n	n	n	n	n	n	n	n	n	n	n	n	n	n	n	n	n	n	n	n	n	n	o	o	n	o	o	o	o	n	o	n	n	n	n	n	n
105	CTB05_87	F	V	2008	Centre	S	S	S	S	n	n	n	n	n	n	n	n	n	n	n	n	n	n	n	n	n	n	n	n	n	n	n	n	n	o	o	n	o	o	o	o	n	o	n	n	n	n	n	n
106	CTB05_88	M	II	2008	Centre	S	S	S	S	n	n	n	n	n	n	n	n	n	n	n	n	o	n	n	n	n	n	n	n	n	n	n	n	n	o	o	n	o	o	o	o	n	o	n	n	n	n	n	n
107	CTB05_89	F	I	2008	Centre	S	S	S	S	n	n	n	n	n	n	n	n	n	n	n	n	n	n	n	n	n	n	n	n	n	n	n	n	n	o	o	n	o	o	o	o	n	o	n	n	n	n	n	n
108	CTB05_90	M	V	2008	Centre	S	S	S	S	n	n	n	n	n	n	n	n	n	n	n	n	n	n	n	n	n	n	n	n	n	n	n	n	n	o	o	n	o	o	o	o	n	o	n	n	n	n	n	n
109	CTB05_91	M	V	2008	Centre	S	S	S	S	n	n	n	o	o	o	o	n	n	n	n	n	n	n	n	n	n	n	n	n	n	n	n	n	n	o	o	n	o	o	o	o	n	o	n	n	n	n	n	n
110	CTB05_92	M	III	2008	Centre	S	S	S	S	n	n	n	n	n	n	n	n	n	n	n	n	n	n	n	n	n	n	n	n	n	n	n	n	n	o	o	n	o	o	o	o	n	o	n	n	n	n	n	o
111	CTB05_93	M	IV	2008	Centre	S	S	S	S	o	o	o	o	o	o	o	o	o	o	o	o	o	o	o	o	o	o	o	o	o	o	o	o	o	o	o	o	o	o	o	o	o	o	n	n	n	n	n	n
112	CTB05_94	M	II	2008	Centre	S	S	S	S	o	o	o	o	o	o	o	o	o	o	o	o	o	o	o	o	o	o	o	o	o	o	o	o	o	o	o	o	o	o	o	o	o	o	n	n	n	n	n	n
113	CTB05_95	M	IV	2008	Centre	S	S	S	S	n	n	n	n	n	n	n	n	n	n	n	n	n	n	n	n	n	n	n	n	n	n	n	n	n	o	o	n	o	o	o	o	n	o	n	n	n	n	n	n
114	CTB05_96	F	IV	2008	Centre	S	S	S	S	n	n	n	n	n	n	n	n	n	n	n	n	n	n	o	n	n	n	n	n	n	n	n	n	n	o	o	n	o	o	o	o	n	o	n	n	n	n	n	n
115	CTB05_97	F	II	2008	Centre	R	R	R	R	o	o	o	o	o	o	o	o	o	o	o	o	o	o	o	o	o	o	o	o	o	o	o	o	o	o	o	o	o	o	o	o	o	o	n	n	n	n	n	n
116	CTB05_98	M	V	2008	Centre	S	S	S	S	o	o	o	o	o	o	o	o	o	o	o	o	o	o	o	o	o	o	o	o	o	o	o	o	o	o	o	o	o	o	o	o	o	o	n	n	n	n	n	n
117	CTB05_99	F	III	2008	Centre	S	S	S	S	n	n	n	n	n	n	n	n	n	n	n	n	n	n	n	n	n	n	n	n	n	n	n	n	n	o	o	n	o	o	o	o	n	o	n	n	n	n	n	n
118	CTB05_100	F	I	2008	Centre	S	S	S	S	n	n	n	n	n	n	n	n	n	n	n	n	n	n	n	n	n	n	n	n	n	n	n	n	n	o	o	n	o	o	o	o	n	o	n	n	n	n	n	n
119	CTB05_103	M	II	2008	Centre	S	S	S	S	o	o	o	o	o	o	o	o	o	o	o	o	o	o	o	o	o	o	o	o	o	o	o	o	o	o	o	o	o	o	o	o	o	o	n	n	n	n	n	n
120	CTB05_104	M	V	2008	Centre	S	S	S	S	o	o	o	o	o	o	o	o	o	o	o	o	o	o	o	o	o	o	o	o	o	o	o	o	o	o	o	o	o	o	o	o	o	o	n	n	n	n	n	n
121	CTB05_105	M	IV	2008	Centre	S	S	S	S	n	n	n	n	n	n	n	n	n	n	n	n	n	n	n	n	n	n	n	n	o	n	n	n	n	n	n	n	n	n	n	n	o	o	o	o	n	n	n	n
122	CTB05_106	F	V	2008	Centre	S	S	S	S	n	n	n	n	n	n	n	n	n	n	n	n	n	n	n	n	n	n	n	n	n	n	n	n	n	o	o	n	o	o	o	o	n	o	n	n	n	n	n	n
123	CTB05_107	F	V	2008	Centre	S	S	S	S	n	n	n	n	n	n	n	n	n	n	n	n	n	n	n	n	n	n	n	n	n	n	n	n	n	o	o	n	o	o	o	o	n	o	n	n	n	n	n	n
124	CTB05_108	F	II	2008	Centre	R	R	R	S	o	o	o	o	o	o	o	o	o	o	o	o	o	o	o	o	o	o	o	o	o	o	o	o	o	o	o	o	o	o	o	o	o	o	n	n	n	n	n	n
125	CTB05_109	M	I	2008	Centre	S	S	R	S	o	o	o	o	o	o	o	o	o	o	o	o	o	o	o	o	o	o	o	o	o	o	o	o	o	o	o	o	o	o	o	o	o	o	n	n	n	n	n	n
126	CTB05_110	M	V	2008	Centre	S	S	R	S	n	n	n	n	n	n	n	n	n	n	n	n	n	n	n	n	n	n	n	n	n	n	n	n	n	n	n	n	n	n	n	n	o	n	n	n	n	n	n	n
127	CTB05_111	M	I	2008	Centre	S	S	S	S	n	n	n	n	n	n	n	n	n	n	n	n	n	n	n	n	n	n	n	n	n	n	n	n	n	n	n	n	o	o	o	o	o	o	n	n	n	n	n	n
128	CTB05_112	M	V	2008	Centre	S	S	S	S	o	o	o	o	o	o	o	o	o	o	o	o	o	o	o	o	o	o	o	o	o	o	o	o	o	o	o	o	o	o	o	o	o	o	n	n	n	n	n	n
129	CTB05_114	F	IV	2008	Centre	S	S	S	S	n	n	n	n	n	n	n	n	n	n	n	n	n	n	n	n	n	n	n	n	n	n	n	n	n	o	o	n	o	o	o	o	n	o	n	n	n	n	n	n
130	CTB05_115	F	V	2008	Centre	S	S	S	S	n	n	n	n	n	n	n	n	n	n	n	n	n	n	n	n	n	n	n	n	n	n	n	n	n	o	o	n	o	o	o	o	n	o	n	n	n	n	n	n
131	CTB05_116	F	I	2008	Centre	S	S	R	S	o	o	o	o	o	o	o	o	o	o	o	o	o	o	o	o	o	o	o	o	o	o	o	o	o	o	o	o	o	o	o	o	o	o	n	n	n	n	n	n
132	CTB05_117	F	IV	2008	Centre	R	R	R	S	o	o	o	o	o	o	o	o	o	o	o	o	o	o	o	o	o	o	o	o	o	o	o	o	o	o	o	o	o	o	o	o	o	o	n	n	n	n	n	n
133	CTB05_118	M	IV	2008	Centre	S	S	S	S	n	n	n	n	n	n	n	n	n	n	n	n	n	n	n	n	n	n	n	n	n	n	n	n	n	o	o	n	o	o	o	o	n	o	n	n	n	n	n	n
134	CTB05_119	M	II	2008	Centre	S	S	S	S	n	n	n	n	n	n	n	n	n	n	n	n	n	n	n	n	n	n	n	n	n	n	n	n	n	o	o	n	o	o	o	o	n	o	n	n	n	n	n	n
135	CTB05_123	F	V	2008	Centre	S	S	S	S	n	n	n	n	n	n	n	n	n	n	n	n	n	n	n	n	n	n	n	n	n	n	n	n	n	o	o	n	o	o	o	o	n	o	n	n	n	n	n	n
136	CTB05_124	F	V	2008	Centre	S	S	S	S	n	n	n	n	n	n	n	n	n	n	n	n	n	n	n	n	n	n	n	n	n	o	o	n	n	o	o	n	o	o	o	o	n	o	n	n	n	n	n	n
137	CTB05_126	M	V	2008	Centre	S	S	S	S	n	n	n	n	n	n	n	n	n	n	n	n	o	n	n	n	n	n	n	n	n	n	n	n	n	n	n	n	o	o	o	o	n	o	n	n	n	n	n	n
138	CTB05_127	M	IV	2008	Centre	S	S	S	S	o	o	o	o	o	o	o	o	o	o	o	o	o	o	o	o	o	o	o	o	o	o	o	o	o	o	o	o	o	o	o	o	o	o	n	n	n	n	n	n
139	CTB05_128	M	IV	2008	Centre	S	S	S	S	n	n	n	n	n	n	n	n	n	n	n	n	o	n	n	n	n	n	n	n	n	n	n	n	n	o	o	n	o	o	o	o	n	o	n	n	n	n	n	n
140	CTB05_129	M	IV	2008	Centre	S	S	S	S	n	n	n	n	n	n	n	n	n	n	n	n	n	n	n	n	n	n	n	n	n	n	n	n	n	n	n	n	o	o	o	o	n	o	n	n	n	n	n	n
141	CTB05_130	M	IV	2008	Centre	R	S	S	S	n	n	n	n	n	n	n	n	n	n	n	n	n	n	n	n	n	n	n	n	n	o	o	n	n	o	o	n	o	o	o	o	n	o	n	n	n	n	n	n
142	CTB05_132	F	IV	2008	Centre	S	S	S	S	n	n	n	n	n	n	n	n	n	n	n	n	n	n	n	n	n	n	n	n	n	n	n	n	n	o	o	n	o	o	o	o	n	o	n	n	n	n	n	n
143	CTB05_133	M	IV	2008	Centre	S	S	S	S	n	n	n	n	n	n	n	n	n	n	n	n	n	n	n	n	n	n	n	n	n	n	n	n	n	o	o	n	o	o	o	o	n	o	n	n	n	n	n	n
144	CMTB135	M	III	2008	Centre	S	S	S	S	o	o	o	o	o	o	o	o	o	o	o	o	o	o	o	o	o	o	o	o	o	o	o	o	o	o	o	o	o	o	o	o	o	o	n	n	n	n	n	n
145	CMTB136	M	V	2008	Centre	S	S	S	S	o	o	o	o	o	o	o	o	o	o	o	o	o	o	o	o	o	o	o	o	o	o	o	o	o	o	o	o	o	o	o	o	o	o	n	n	n	n	n	n
146	CMTB137	M	V	2008	Centre	S	S	S	S	n	n	n	n	n	n	n	n	n	n	n	n	n	n	n	n	n	n	n	n	n	n	n	n	n	n	n	n	o	o	o	o	n	o	n	n	n	n	n	n
147	CMTB138	M	V	2008	Centre	R	S	R	S	o	o	o	o	o	o	o	o	o	o	o	o	o	o	o	o	o	o	o	o	o	o	o	o	o	o	o	o	o	o	o	o	o	o	n	n	n	n	n	n
148	CMTB139	M	III	2008	Centre	S	S	S	S	o	o	o	o	o	o	o	o	o	o	o	o	o	o	o	o	o	o	o	o	o	o	o	o	o	o	o	o	o	o	o	o	o	o	n	n	n	n	n	n
149	CMTB140	M	IV	2008	Centre	S	S	S	S	n	n	n	n	n	n	n	n	n	n	n	n	n	n	n	n	n	n	n	n	n	n	n	n	n	n	n	n	o	o	o	o	n	o	n	n	n	n	n	n
150	CMTB141	M	III	2008	Centre	S	S	S	S	o	o	o	o	o	o	o	o	o	o	o	o	o	o	o	o	o	o	o	o	o	o	o	o	o	o	o	o	o	o	o	o	o	o	n	n	n	n	n	n
151	CMTB142	F	V	2008	Centre	S	S	S	S	o	o	o	o	o	o	o	o	o	o	o	o	o	o	o	o	o	o	o	o	o	o	o	o	o	o	o	o	o	o	o	o	o	o	n	n	n	n	n	n
152	CMTB143	M	II	2008	Centre	S	S	S	S	n	n	n	n	n	n	n	n	n	n	n	n	n	n	n	n	n	n	n	n	n	n	n	n	n	n	o	n	o	o	o	o	n	o	n	n	n	n	n	n
153	CMTB144	F	II	2008	Centre	S	S	S	S	n	n	n	n	n	n	n	n	n	n	n	n	n	n	n	n	n	n	n	n	n	n	n	n	n	n	o	n	o	o	o	o	n	o	n	n	n	n	n	n
154	CMTB146	F	II	2008	Centre	R	R	R	R	o	o	o	o	o	o	o	o	o	o	o	o	o	o	o	o	o	o	o	o	o	o	o	o	o	o	o	o	o	o	o	o	o	o	n	n	n	n	n	n
155	CMTB147	F	I	2008	Centre	R	R	R	R	o	o	o	o	o	o	o	o	o	o	o	o	o	o	o	o	o	o	o	o	o	o	o	o	o	o	o	o	o	o	o	o	o	o	n	n	n	n	n	n
156	CMTB149	M	V	2008	Centre	S	S	S	S	n	n	n	n	n	n	n	n	n	n	n	n	n	n	n	n	n	n	o	o	o	o	o	o	o	n	o	o	o	o	o	o	o	o	o	o	o	o	o	o
157	CMTB151	M	II	2008	Centre	S	S	S	S	n	n	n	n	n	n	n	n	n	n	n	n	n	n	n	n	n	n	n	n	n	n	n	n	n	n	n	n	o	o	o	o	n	o	n	n	n	n	n	n
158	CMTB153	F	V	2008	Centre	S	S	S	S	n	n	n	n	n	n	n	n	n	n	n	n	n	n	n	n	n	n	n	n	n	n	n	n	n	n	o	n	o	o	o	o	n	o	n	n	n	n	n	n
159	CMTB154	M	V	2008	Centre	S	S	S	S	o	o	o	o	o	o	o	o	o	o	o	o	o	o	o	o	o	o	o	o	o	o	o	o	o	o	o	o	o	o	o	o	o	o	n	n	n	n	n	n
160	CMTB156	M	V	2008	Centre	S	S	S	S	n	n	n	n	n	n	n	n	n	n	n	n	o	n	n	n	n	n	n	n	n	n	n	n	n	n	n	n	o	o	o	o	n	o	n	n	n	n	n	n
161	CMTB158	M	IV	2008	Centre	S	S	S	S	n	n	o	n	n	n	n	n	n	n	n	n	n	n	n	n	n	n	n	n	n	n	n	n	n	n	n	n	o	o	o	o	n	o	n	n	n	n	n	n
162	CMTB159	M	I	2008	Centre	S	S	S	S	n	o	n	n	n	n	n	n	n	n	n	n	n	n	n	n	n	n	n	n	n	n	n	n	n	n	n	n	o	o	o	o	n	o	n	n	n	n	n	n
163	CMTB161	M	IV	2008	Centre	S	S	S	S	n	n	n	n	n	n	n	n	n	n	n	n	n	n	n	n	n	n	o	o	o	o	o	o	o	n	o	o	o	o	o	o	o	o	o	o	o	o	o	o
164	CMTB166	F	V	2008	Centre	S	S	S	S	n	n	n	n	n	n	n	n	n	n	n	o	o	o	o	o	n	n	o	o	o	o	o	o	o	n	o	o	o	o	o	o	o	o	o	o	o	o	o	o
165	CMTB168	M	III	2008	Centre	S	S	S	S	n	n	n	n	n	n	n	n	n	n	n	n	n	n	n	n	n	n	n	n	n	n	n	n	n	n	o	n	o	o	o	o	n	o	n	n	n	n	n	n
166	CMTB169	M	V	2008	Centre	S	S	S	S	n	n	n	n	n	n	n	n	n	n	n	n	n	n	n	n	n	n	n	n	n	n	n	n	n	n	o	n	o	o	o	o	n	o	n	n	n	n	n	n
167	CMTB170	F	II	2008	Centre	S	S	S	S	n	n	n	n	n	n	n	n	n	n	n	o	o	o	o	o	n	n	o	o	o	o	o	o	o	n	o	o	o	o	o	o	o	o	o	o	o	o	o	o
168	CMTB171	F	V	2008	Centre	S	S	S	S	n	n	n	n	n	n	n	n	n	n	n	n	n	n	n	n	n	n	o	o	o	o	o	o	o	n	o	o	o	o	o	o	o	o	o	o	o	o	o	o
169	CMTB172	M	IV	2008	Centre	R	R	R	R	o	o	o	o	o	o	o	o	o	o	o	o	o	o	o	o	o	o	o	o	o	o	o	o	o	o	o	o	o	o	o	o	o	o	n	n	n	n	n	n
170	CMTB173	F	V	2008	Centre	S	S	S	S	n	n	n	n	n	n	n	n	n	n	n	n	n	n	n	n	n	n	n	n	n	n	n	n	n	n	o	n	o	o	o	o	n	o	n	n	n	n	n	n
171	CMTB175	M	V	2008	Centre	S	S	S	S	n	n	n	n	n	n	o	n	n	n	n	n	n	n	n	n	n	n	n	n	n	n	n	n	n	o	o	n	o	o	o	o	n	o	n	n	n	n	n	n
172	CMTB176	M	V	2008	Centre	S	S	S	S	n	n	n	n	n	n	n	n	n	n	n	n	n	n	o	n	n	n	n	n	o	o	o	o	n	n	n	n	n	n	n	n	o	o	o	o	n	n	n	n
173	CMTB177	F	I	2008	Centre	S	S	S	S	o	o	o	o	o	o	o	o	o	o	o	o	o	o	o	o	o	o	o	o	o	o	o	o	o	o	o	o	o	o	o	o	o	o	n	n	o	o	o	o
174	CMTB179	M	V	2008	Centre	S	S	S	S	n	n	n	n	n	n	n	n	n	n	n	n	n	n	o	n	n	n	n	o	o	n	n	n	n	n	n	n	o	o	o	o	n	o	n	n	n	n	n	n
175	CMTB180	M	V	2008	Centre	S	S	S	S	n	n	n	n	n	n	o	n	n	n	n	n	o	n	n	n	n	n	n	n	n	n	n	n	n	o	o	n	o	o	o	o	n	o	n	n	n	n	n	o
176	CMTB184	M	III	2008	Centre	S	S	S	S	n	n	n	n	n	n	o	n	n	n	n	n	n	n	o	n	n	n	n	n	n	n	n	n	n	o	o	n	o	o	o	o	n	o	n	n	n	n	n	n
177	CMTB190	M	III	2009	Centre	S	S	S	S	n	n	n	n	n	n	n	n	n	n	n	n	n	n	n	n	n	n	o	o	o	o	o	o	o	o	o	o	o	o	o	o	o	o	o	o	o	o	o	o
178	CMTB193	M	II	2009	Centre	S	S	S	S	n	n	n	n	n	n	o	n	n	n	n	n	o	n	n	n	n	n	n	n	n	n	n	n	n	n	o	n	o	o	o	o	n	o	n	n	n	n	n	o
179	CMTB195	F	V	2009	Centre	S	S	S	S	n	n	n	n	n	n	n	n	n	n	n	n	n	n	n	n	n	n	n	n	n	n	n	n	n	n	n	n	o	o	o	o	n	o	n	n	n	n	n	n
180	CMTB198	M	IV	2009	Centre	S	S	S	S	n	n	n	n	n	n	n	n	n	n	n	n	n	n	n	n	n	n	n	n	n	n	n	n	n	n	o	n	o	o	o	o	n	o	n	n	n	n	n	n
181	CMTB199	M	II	2009	Centre	R	S	R	S	o	o	o	o	o	o	o	o	o	o	o	o	o	o	o	o	o	o	o	o	o	o	o	o	o	o	o	o	o	o	o	o	o	o	n	n	n	n	n	n
182	CMTB201	M	V	2009	Centre	S	S	S	S	n	o	o	n	n	n	n	n	n	n	n	n	n	n	n	n	n	n	n	n	n	n	n	n	n	n	o	n	o	o	o	o	n	o	n	n	n	n	n	n
183	CMTB202	F	I	2009	Centre	S	S	S	S	n	n	n	n	n	n	n	n	n	n	n	n	n	n	n	n	n	n	n	n	n	n	n	n	n	n	o	n	o	o	o	o	n	o	n	n	n	n	n	n
184	CMTB203	F	II	2009	Centre	S	S	S	S	n	n	n	n	n	n	n	n	n	n	n	n	n	n	o	n	n	n	n	n	n	n	n	n	n	n	o	n	o	o	o	o	n	o	n	n	n	n	n	n
185	CMTB204	F	I	2009	Centre	S	S	S	S	o	o	o	o	o	o	o	o	o	o	o	o	o	o	o	o	o	o	o	o	o	o	o	o	o	o	o	o	o	o	o	o	o	o	n	n	n	n	n	n
186	CMTB205	F	V	2009	Centre	S	S	S	S	n	n	n	n	n	n	n	n	n	n	n	n	n	n	n	n	n	n	n	n	n	n	n	n	n	n	n	n	o	o	o	o	n	o	n	n	n	n	n	n
187	CMTB206	M	I	2009	Centre	S	S	S	S	n	n	n	n	n	n	n	n	n	n	n	n	n	n	n	n	n	n	n	n	n	n	n	n	n	n	n	n	n	n	n	n	o	o	o	o	n	n	n	n
188	CMTB207	M	I	2009	Centre	S	S	S	S	n	o	o	n	n	n	n	n	n	n	n	n	n	n	n	n	n	n	n	n	n	n	n	n	n	n	o	n	o	o	o	o	n	o	n	n	n	n	n	n
189	CMTB208	M	II	2009	Centre	S	S	S	S	n	n	n	n	n	n	n	n	n	n	n	n	n	n	o	o	o	o	o	o	o	o	o	o	n	n	n	n	n	n	n	n	o	o	o	o	n	n	n	n
190	CMTB209	F	IV	2009	Centre	R	S	R	S	n	n	n	n	n	n	n	n	n	n	n	n	n	n	n	n	n	n	o	o	o	o	o	o	o	n	o	o	o	o	o	o	o	o	o	o	o	o	o	o
191	CMTB210	M	III	2009	Centre	S	S	S	S	n	n	n	n	n	n	n	n	n	n	n	n	n	n	n	n	n	n	n	n	n	n	n	n	n	n	n	n	o	o	o	o	n	o	n	n	n	n	n	n
192	CMTB211	F	II	2009	Centre	S	S	S	S	o	o	o	o	o	o	o	o	o	o	o	o	o	o	o	o	o	o	o	o	o	o	o	o	o	o	o	o	o	o	o	o	o	o	n	n	n	n	n	n
193	CMTB212	F	V	2009	Centre	S	S	S	S	n	n	n	n	n	n	n	n	n	n	n	n	n	n	n	n	n	n	n	n	n	n	n	n	n	n	n	n	o	o	o	o	n	o	n	n	n	n	n	n
194	CMTB213	M	II	2009	Centre	R	S	R	S	o	o	o	o	o	o	o	o	o	o	o	o	o	o	o	o	o	o	o	o	o	o	o	o	o	o	o	o	o	o	o	o	o	o	n	n	n	n	n	n
195	CMTB214	F	II	2009	Centre	R	S	S	S	n	n	n	n	n	n	n	n	n	n	n	n	n	n	n	n	n	n	n	n	n	n	n	n	n	n	o	n	o	o	o	o	n	o	n	n	n	o	n	n
196	CMTB215	F	V	2009	Centre	S	S	S	S	n	n	n	n	n	n	n	n	n	n	n	n	n	n	n	n	n	n	n	n	n	n	n	n	n	n	o	n	o	o	o	o	n	o	n	n	n	n	n	n
197	CMTB216	M	III	2009	Centre	S	S	S	S	n	n	n	n	n	n	n	n	n	n	n	n	n	n	n	n	n	n	n	n	n	n	n	n	n	n	o	n	o	o	o	o	n	o	n	n	n	n	n	n
198	CMTB217	M	I	2009	Centre	S	S	S	S	n	n	n	n	n	n	n	n	n	n	n	n	n	n	n	n	n	n	n	n	n	n	n	n	n	n	o	n	o	o	o	o	n	o	n	n	n	n	n	n
199	CMTB218	F	II	2009	Centre	S	S	S	S	n	n	o	n	n	n	n	n	n	n	n	n	n	n	n	n	n	n	n	n	n	n	n	n	n	n	n	n	o	o	o	o	n	o	n	n	n	n	n	n
200	CMTB219	F	II	2009	Centre	S	S	S	S	n	n	n	n	n	n	n	n	n	n	n	n	n	n	n	n	n	n	n	n	n	n	n	n	n	n	o	n	o	o	o	o	n	o	n	n	n	n	n	n
201	NTBrd_1	F	I	2008	North	S	S	S	S	o	o	o	o	o	o	o	o	o	o	o	o	o	o	o	o	o	o	o	o	o	o	o	o	o	o	o	o	o	o	o	o	o	o	n	n	n	n	n	n
202	NTBrd_2	M	V	2008	North	S	S	S	S	n	o	n	n	n	n	n	n	n	n	n	n	n	n	n	n	n	n	n	n	n	n	n	n	n	n	n	n	n	n	o	n	o	o	o	o	n	n	n	o
203	NTBrd_3	F	IV	2008	North	S	S	R	S	o	o	o	o	o	o	o	o	o	o	o	o	o	o	o	o	o	o	o	o	o	o	o	o	o	o	o	o	o	o	o	o	o	o	n	n	n	n	n	n
204	NTBrd_4	M	II	2008	North	S	S	S	S	o	o	o	o	o	o	o	o	o	o	o	o	o	o	o	o	o	o	o	o	o	o	o	o	o	o	o	o	o	o	o	o	o	o	n	n	n	n	n	n
205	NTBrd_5	M	IV	2008	North	R	S	R	S	o	o	o	o	o	o	o	o	o	o	o	o	o	o	o	o	o	o	o	o	o	o	o	o	o	o	o	o	o	o	o	o	o	o	n	n	n	n	n	n
206	NTBrd_6	F	IV	2008	North	R	R	R	S	o	o	o	o	o	o	o	o	o	o	o	o	o	o	o	o	o	o	o	o	o	o	o	o	o	o	o	o	o	o	o	o	o	o	n	n	n	n	n	n
207	NTBrd_7	M	II	2008	North	R	S	S	S	n	n	n	n	n	n	n	n	n	n	n	n	n	n	n	n	n	n	n	n	n	n	n	n	n	o	o	n	o	o	o	o	n	n	n	n	n	n	n	n
208	NTBrd_8	F	I	2008	North	S	S	R	S	o	o	o	o	o	o	o	o	o	o	o	o	o	o	o	o	o	o	o	o	o	o	o	o	o	o	o	o	o	o	o	o	o	o	n	n	n	n	n	n
209	NTBrd_9	M	I	2008	North	R	S	R	S	n	n	n	n	n	n	n	n	n	o	n	n	n	o	n	n	n	n	n	n	n	n	n	n	n	n	o	o	n	n	n	n	o	o	o	o	n	n	n	n
210	NTBrd_10	M	I	2008	North	R	R	R	R	o	o	o	o	o	o	o	o	o	o	o	o	o	o	o	o	o	o	o	o	o	o	o	o	o	o	o	o	o	o	o	o	o	o	n	n	n	n	n	n
211	NTBrd_11	M	III	2008	North	R	R	R	R	o	o	o	o	o	o	o	o	o	o	o	o	o	o	o	o	o	o	o	o	o	o	o	o	o	o	o	o	o	o	o	o	o	o	n	n	n	n	n	n
212	NTBrd_12	M	II	2008	North	R	R	R	S	o	o	o	o	o	o	o	o	o	o	o	o	o	o	o	o	o	o	o	o	o	o	o	o	o	o	o	o	o	o	o	o	o	o	n	n	n	n	n	n
213	NTBrd_13	M	I	2008	North	S	S	S	S	o	o	o	o	o	o	o	o	o	o	o	o	o	o	o	o	o	o	o	o	o	o	o	o	o	o	o	o	o	o	o	o	o	o	n	n	n	n	n	n
214	NTBrd_14	M	I	2008	North	R	R	R	R	o	o	o	o	o	o	o	o	o	o	o	o	o	o	o	o	o	o	o	o	o	o	o	o	o	o	o	o	o	o	o	o	o	o	n	n	n	n	n	n
215	NTBrd_15	M	I	2008	North	S	S	S	S	o	o	o	o	o	o	o	o	o	o	o	o	o	o	o	o	o	o	o	o	o	o	o	o	o	o	o	o	o	o	o	o	o	o	n	n	n	n	n	n
216	NTBrd_16	M	II	2008	North	R	R	R	R	o	o	o	o	o	o	o	o	o	o	o	o	o	o	o	o	o	o	o	o	o	o	o	o	o	o	o	o	o	o	o	o	o	o	n	n	n	n	n	n
217	NTBrd_17	M	III	2008	North	S	S	R	S	o	o	o	o	o	o	o	o	o	o	o	o	o	o	o	o	o	o	o	o	o	o	o	o	o	o	o	o	o	o	o	o	o	o	n	n	n	n	n	n
218	NTBrd_18	M	III	2008	North	R	R	R	R	o	o	o	o	o	o	o	o	o	o	o	o	o	o	o	o	o	o	o	o	o	o	o	o	o	o	o	o	o	o	o	o	o	o	n	n	n	n	n	n
219	NTBrd_19	M	III	2008	North	R	S	R	S	o	o	o	o	o	o	o	o	o	o	o	o	o	o	o	o	o	o	o	o	o	o	o	o	o	o	o	o	o	o	o	o	o	o	n	n	n	n	n	n
220	NTBrd_20	M	III	2008	North	S	S	R	S	o	o	o	o	o	o	o	o	o	o	o	o	o	o	o	o	o	o	o	o	o	o	o	o	o	o	o	o	o	o	o	o	o	o	n	n	n	n	n	n
221	NTBrd_21	M	II	2008	North	R	R	R	R	o	o	o	o	o	o	o	o	o	o	o	o	o	o	o	o	o	o	o	o	o	o	o	o	o	o	o	o	o	o	o	o	o	o	n	n	n	n	n	n
222	NTBrd_22	F	III	2008	North	R	R	R	S	o	o	o	o	o	o	o	o	o	o	o	o	o	o	o	o	o	o	o	o	o	o	o	o	o	o	o	o	o	o	o	o	o	o	n	n	n	n	n	n
223	NTBrd_23	M	IV	2008	North	R	S	S	S	n	n	n	n	n	n	n	n	n	n	n	n	n	n	n	n	n	n	n	n	n	n	n	n	n	n	n	n	n	n	n	n	o	o	o	o	n	n	n	n
224	NTBrd_24	F	V	2008	North	S	S	S	S	n	n	n	n	n	n	n	n	n	n	n	n	n	n	n	n	n	n	n	n	n	n	n	n	n	n	n	n	n	n	o	n	o	o	o	o	n	n	n	n
225	NTBrd_25	M	II	2008	North	S	S	S	S	n	n	n	n	n	n	n	n	n	n	n	n	n	n	n	n	n	n	n	n	n	n	n	n	n	o	o	o	o	o	o	o	o	o	n	n	n	n	n	n
226	NTBrd_26	M	II	2008	North	R	S	R	S	o	o	o	o	o	o	o	o	o	o	o	o	o	o	o	o	o	o	o	o	o	o	o	o	o	o	o	o	o	o	o	o	o	o	n	n	n	n	n	n
227	NTBrd_27	M	II	2008	North	R	R	R	R	o	o	o	o	o	o	o	o	o	o	o	o	o	o	o	o	o	o	o	o	o	o	o	o	o	o	o	o	o	o	o	o	o	o	n	n	n	n	n	n
228	NTBrd_28	M	IV	2008	North	S	S	S	S	n	n	n	n	n	n	n	n	n	n	n	n	n	n	n	n	n	n	n	n	n	n	n	n	n	n	n	n	n	n	n	n	o	o	o	o	n	n	n	n
229	NTBrd_29	F	V	2008	North	S	S	S	S	o	o	o	o	o	o	o	o	o	o	o	o	o	o	o	o	o	o	o	o	o	o	o	o	o	o	o	o	o	o	o	o	o	o	n	n	n	n	n	n
230	NTBrd_30	F	III	2008	North	R	S	R	S	o	o	o	o	o	o	o	o	o	o	o	o	o	o	o	o	o	o	o	o	o	o	o	o	o	o	o	o	o	o	o	o	o	o	n	n	n	n	n	n
231	NTBrd_31	M	II	2008	North	S	S	S	S	o	o	o	o	o	o	o	o	o	o	o	o	o	o	o	o	o	o	o	o	o	o	o	o	o	o	o	o	o	o	o	o	o	o	n	n	n	n	n	n
232	NTBrd_32	M	II	2008	North	S	S	R	S	o	o	o	o	o	o	o	o	o	o	o	o	o	o	o	o	o	o	o	o	o	o	o	o	o	o	o	o	o	o	o	o	o	o	n	n	n	n	n	n
233	NTBrd_33	F	II	2008	North	R	R	R	R	n	n	n	n	n	n	n	n	n	n	n	n	n	n	n	n	n	n	n	n	n	n	n	n	n	n	o	o	o	o	o	o	o	o	n	n	n	n	n	n
234	NTBrd_34	M	II	2008	North	S	S	S	S	n	n	n	n	n	n	n	n	n	n	n	n	n	n	n	n	n	n	n	n	n	n	n	n	n	n	n	n	o	o	o	o	o	o	n	n	n	n	n	n
235	NTBrd_35	F	I	2008	North	R	R	R	R	o	o	o	o	o	o	o	o	o	o	o	o	o	o	o	o	o	o	o	o	o	o	o	o	o	o	o	o	o	o	o	o	o	o	n	n	n	n	n	n
236	NTBrd_36	M	IV	2008	North	S	S	S	S	o	o	o	o	o	o	o	o	o	o	o	o	o	o	o	o	o	o	o	o	o	o	o	o	o	o	o	o	o	o	o	o	o	o	o	o	o	n	n	n
237	NTBrd_37	F	II	2008	North	S	S	R	S	n	n	n	n	n	n	n	n	n	n	n	n	n	n	n	n	n	n	n	n	n	n	n	n	n	n	n	n	n	n	n	n	o	o	o	o	n	n	n	n
238	NTBrd_38	F	I	2008	North	R	R	R	S	o	o	o	o	o	o	o	o	o	o	o	o	o	o	o	o	o	o	o	o	o	o	o	o	o	o	o	o	o	o	o	o	o	o	n	n	n	n	n	n
239	NTBrd_39	F	I	2008	North	S	S	S	S	o	o	o	o	o	o	o	o	o	o	o	o	o	o	o	o	o	o	o	o	o	o	o	o	o	o	o	o	o	o	o	o	o	o	n	n	n	n	n	n
240	NTBrd_40	M	I	2008	North	R	R	R	R	o	o	o	o	o	o	o	o	o	o	o	o	o	o	o	o	o	o	o	o	o	o	o	o	o	o	o	o	o	o	o	o	o	o	n	n	n	n	n	n
241	NTBrd_41	F	I	2008	North	S	S	S	S	o	o	o	o	o	o	o	o	o	o	o	o	o	o	o	o	o	o	o	o	o	o	o	o	o	o	o	o	o	o	o	o	o	o	o	o	o	o	o	o
242	NTBrd_42	M	III	2008	North	R	S	R	S	n	n	n	n	n	n	n	n	n	n	n	n	n	n	n	n	n	n	n	n	n	n	o	n	o	n	n	n	n	n	n	n	o	o	o	o	n	n	n	n
243	NTBrd_43	M	V	2008	North	S	S	S	S	o	o	o	o	o	o	o	o	o	o	o	o	o	o	o	o	o	o	o	o	o	o	o	o	o	o	o	o	o	o	o	o	o	o	n	n	n	n	n	n
244	NTBrd_44	M	III	2008	North	R	S	R	S	o	o	o	o	o	o	o	o	o	o	o	o	o	o	o	o	o	o	o	o	o	o	o	o	o	o	o	o	o	o	o	o	o	o	n	n	n	n	n	n
245	NTBrd_45	F	I	2008	North	S	S	R	S	o	o	o	o	o	o	o	o	o	o	o	o	o	o	o	o	o	o	o	o	o	o	o	o	o	o	o	o	o	o	o	o	o	o	n	n	n	n	n	n
246	NTBrd_46	M	I	2008	North	R	S	R	S	o	o	o	o	o	o	o	o	o	o	o	o	o	o	o	o	o	o	o	o	o	o	o	o	o	o	o	o	o	o	o	o	o	o	n	n	n	n	n	n
247	NTBrd_47	F	III	2008	North	R	R	R	R	n	n	n	n	n	n	n	n	n	o	n	n	n	n	n	n	n	n	n	n	n	n	n	n	n	n	n	n	n	n	n	n	o	o	o	o	n	n	n	n
248	NTBrd_48	M	IV	2008	North	S	S	S	S	o	o	o	o	o	o	o	o	o	o	o	o	o	o	o	o	o	o	o	o	o	o	o	o	o	o	o	o	o	o	o	o	o	o	n	n	n	n	n	n
249	NTBrd_49	F	I	2008	North	S	S	S	S	n	n	n	n	n	n	n	n	n	o	n	n	n	o	n	n	n	n	o	n	o	o	o	o	n	n	o	o	n	n	o	n	o	o	o	o	n	n	n	n
250	NTBrd_50	M	I	2008	North	S	S	S	S	o	o	o	o	o	o	o	o	o	o	o	o	o	o	o	o	o	o	o	o	o	o	o	o	o	o	o	o	o	o	o	o	o	o	n	n	o	o	o	o
251	NTBrd_51	M	III	2009	North	R	R	R	R	o	o	o	o	o	o	o	o	o	o	o	o	o	o	o	o	o	o	o	o	o	o	o	o	o	o	o	o	o	o	o	o	o	o	n	n	n	n	n	n
252	NTBrd_52	M	IV	2009	North	S	S	S	S	n	n	n	n	n	n	o	o	n	o	o	n	o	o	n	n	n	n	o	n	n	n	n	n	n	o	o	o	o	o	o	o	n	o	n	n	n	n	n	n
253	NTBrd_53	F	I	2009	North	R	R	R	R	o	o	o	o	o	o	o	o	o	o	o	o	o	o	o	o	o	o	o	o	o	o	o	o	o	o	o	o	o	o	o	o	o	o	n	n	n	n	n	n
254	NTBrd_54	F	IV	2009	North	S	S	S	S	o	o	o	o	o	o	o	o	o	o	o	o	o	o	o	o	o	o	o	o	o	o	o	o	o	o	o	o	o	o	o	o	o	o	n	n	o	o	o	o
255	NTBrd_55	M	III	2009	North	S	S	S	S	n	n	n	n	n	n	n	n	n	o	n	n	n	o	n	n	n	n	n	n	n	n	o	o	o	n	n	n	n	n	n	n	o	o	o	o	n	n	n	o
256	NTBrd_56	M	III	2009	North	S	S	S	S	n	n	n	n	n	n	n	n	n	o	n	n	o	o	n	n	n	n	o	o	o	o	n	n	n	n	n	n	n	n	n	n	o	o	o	o	n	n	n	o
257	NTBrd_57	M	III	2009	North	R	S	R	S	o	o	o	o	o	o	o	o	o	o	o	o	o	o	o	o	o	o	o	o	o	o	o	o	o	o	o	o	o	o	o	o	o	o	n	n	n	n	n	n
258	NTBrd_58	M	I	2009	North	S	S	S	S	o	o	o	o	o	o	o	o	o	o	o	o	o	o	o	o	o	o	o	o	o	o	o	o	o	o	o	o	o	o	o	o	o	o	n	n	n	n	n	n
259	NTBrd_59	F	I	2009	North	S	S	S	S	n	n	n	n	n	n	n	n	n	n	n	n	n	o	n	n	n	n	o	n	n	n	n	n	o	o	o	o	o	o	o	o	o	o	o	o	o	o	o	o
260	NTBrd_60	M	I	2009	North	R	R	R	R	o	o	o	o	o	o	o	o	o	o	o	o	o	o	o	o	o	o	o	o	o	o	o	o	o	o	o	o	o	o	o	o	o	o	n	n	n	n	n	n
261	NTBrd_61	F	I	2009	North	S	S	S	S	o	o	o	o	o	o	o	o	o	o	o	o	o	o	o	o	o	o	o	o	o	o	o	o	o	o	o	o	o	o	o	o	o	o	n	n	n	n	n	n
262	NTBrd_62	M	I	2009	North	R	R	R	S	o	o	o	o	o	o	o	o	o	o	o	o	o	o	o	o	o	o	o	o	o	o	o	o	o	o	o	o	o	o	o	o	o	o	n	n	n	n	n	n
263	NTBrd_63	M	II	2009	North	R	R	R	R	o	o	o	o	o	o	o	o	o	o	o	o	o	o	o	o	o	o	o	o	o	o	o	o	o	o	o	o	o	o	o	o	o	o	n	n	n	n	n	n
264	NTBrd_64	M	I	2009	North	S	S	S	S	o	o	o	o	o	o	o	o	o	o	o	o	o	o	o	o	o	o	o	o	o	o	o	o	o	o	o	o	o	o	o	o	o	o	o	o	o	o	o	o
265	NTBrd_65	M	V	2009	North	S	S	S	S	n	n	n	n	n	n	n	n	n	n	n	n	n	o	n	n	n	o	o	n	n	n	n	n	n	o	o	n	o	o	o	o	n	o	n	n	n	n	n	n
266	NTBrd_66	F	I	2009	North	S	S	S	S	n	n	n	n	n	n	n	n	n	n	n	n	n	n	n	n	n	n	n	n	n	n	n	n	n	n	n	o	n	n	n	o	o	o	o	o	n	n	n	n
267	NTBrd_67	M	I	2009	North	R	S	R	S	o	o	o	o	o	o	o	o	o	o	o	o	o	o	o	o	o	o	o	o	o	o	o	o	o	o	o	o	o	o	o	o	o	o	n	n	n	n	n	n
268	NTBrd_68	M	V	2009	North	S	S	S	S	n	n	n	n	n	n	n	n	n	n	n	n	o	o	n	n	n	n	o	n	n	n	n	n	n	o	o	o	o	o	o	o	n	o	n	n	n	n	n	n
269	NTBrd_69	F	I	2009	North	R	S	R	S	o	o	o	o	o	o	o	o	o	o	o	o	o	o	o	o	o	o	o	o	o	o	o	o	o	o	o	o	o	o	o	o	o	o	n	n	n	n	n	n
270	NTBrd_70	F	IV	2009	North	S	S	R	S	o	o	o	o	o	o	o	o	o	o	o	o	o	o	o	o	o	o	o	o	o	o	o	o	o	o	o	o	o	o	o	o	o	o	n	n	n	n	n	n
271	NTBrd_71	M	V	2009	North	S	S	S	S	o	o	o	o	o	o	o	o	o	o	o	o	o	o	o	o	o	o	o	o	o	o	o	o	o	o	o	o	o	o	o	o	o	o	n	n	n	n	n	n
272	NTBrd_72	M	II	2009	North	S	S	R	S	o	o	o	o	o	o	o	o	o	o	o	o	o	o	o	o	o	o	o	o	o	o	o	o	o	o	o	o	o	o	o	o	o	o	n	n	n	n	n	n
273	NTBrd_73	M	I	2009	North	S	S	R	S	n	n	n	n	n	n	n	n	n	o	n	n	o	o	n	n	n	n	n	n	n	n	n	n	n	n	o	o	n	n	n	n	o	o	o	o	n	n	n	o
274	NTBrd_74	F	IV	2009	North	S	S	S	S	o	n	n	n	n	n	o	n	n	o	n	n	n	o	n	n	n	o	n	n	n	n	n	n	n	o	o	o	o	o	o	o	n	o	n	n	n	n	n	n
275	NTBrd_75	M	II	2009	North	R	R	R	S	o	o	o	o	o	o	o	o	o	o	o	o	o	o	o	o	o	o	o	o	o	o	o	o	o	o	o	o	o	o	o	o	o	o	n	n	n	n	n	n
276	NTBrd_76	M	IV	2009	North	R	R	R	R	o	o	o	o	o	o	o	o	o	o	o	o	o	o	o	o	o	o	o	o	o	o	o	o	o	o	o	o	o	o	o	o	o	o	n	n	n	n	n	n
277	NTBrd_77	M	II	2009	North	R	S	S	S	o	o	o	o	o	o	o	o	o	o	o	o	o	o	o	o	o	o	o	o	o	o	o	o	o	o	o	o	o	o	o	o	o	o	n	n	n	n	n	n
278	NTBrd_78	M	V	2009	North	R	R	R	R	n	n	n	o	n	n	o	o	n	o	n	n	o	o	n	n	n	n	n	n	n	n	n	n	n	n	n	n	n	n	n	n	o	o	o	o	n	n	n	n
279	NTBrd_79	M	V	2009	North	S	S	S	S	n	n	n	n	n	n	n	n	n	n	n	n	o	n	n	n	n	n	o	n	n	n	n	n	n	o	o	o	o	o	o	o	n	o	n	n	n	n	n	n
280	NTBrd_80	M	IV	2009	North	R	S	R	S	o	o	o	o	o	o	o	o	o	o	o	o	o	o	o	o	o	o	o	o	o	o	o	o	o	o	o	o	o	o	o	o	o	o	n	n	n	n	n	n
281	NTBrd_81	F	V	2009	North	S	S	S	S	o	o	o	o	o	o	o	o	o	o	o	o	o	o	o	o	o	o	o	o	o	o	o	o	o	o	o	o	o	o	o	o	o	o	n	n	n	n	n	n
282	NTBrd_82	F	II	2009	North	R	R	R	R	n	n	n	n	n	n	n	n	n	o	n	n	n	o	n	n	n	n	n	n	n	n	n	n	n	n	n	n	o	o	o	o	o	o	n	n	n	n	n	n
283	NTBrd_83	M	II	2009	North	R	R	R	R	o	o	o	o	o	o	o	o	o	o	o	o	o	o	o	o	o	o	o	o	o	o	o	o	o	o	o	o	o	o	o	o	o	o	n	n	n	n	n	n
284	NTBrd_84	M	V	2009	North	S	S	S	S	n	n	n	n	n	n	n	n	n	n	n	n	n	n	n	n	n	n	n	n	n	n	n	n	n	n	n	n	n	n	o	n	o	o	o	o	n	n	n	n
285	NTBrd_85	M	III	2009	North	R	S	S	S	o	o	o	o	o	o	o	o	o	o	o	o	o	o	o	o	o	o	o	o	o	o	o	o	o	o	o	o	o	o	o	o	o	o	n	n	n	n	n	n
286	NTBrd_86	M	I	2009	North	R	R	R	S	o	o	o	o	o	o	o	o	o	o	o	o	o	o	o	o	o	o	o	o	o	o	o	o	o	o	o	o	o	o	o	o	o	o	n	n	n	n	n	n
287	NTBrd_87	M	II	2009	North	R	S	R	S	o	o	o	o	o	o	o	o	o	o	o	o	o	o	o	o	o	o	o	o	o	o	o	o	o	o	o	o	o	o	o	o	o	o	n	n	n	n	n	n
288	NTBrd_88	M	II	2009	North	S	S	S	S	o	o	o	o	o	o	o	o	o	o	o	o	o	o	o	o	o	o	o	o	o	o	o	o	o	o	o	o	o	o	o	o	o	o	n	n	n	n	n	n
289	NTBrd_89	M	IV	2009	North	S	S	S	S	o	o	o	o	o	o	o	o	o	o	o	o	o	o	o	o	o	o	o	o	o	o	o	o	o	o	o	o	o	o	o	o	o	o	n	n	n	n	n	n
290	NTBrd_90	F	II	2009	North	R	S	S	R	o	o	o	o	o	o	o	o	o	o	o	o	o	o	o	o	o	o	o	o	o	o	o	o	o	o	o	o	o	o	o	o	o	o	n	n	n	n	n	n
291	NTBrd_91	M	I	2009	North	S	S	R	S	o	o	o	o	o	o	o	o	o	o	o	o	o	o	o	o	o	o	o	o	o	o	o	o	o	o	o	o	o	o	o	o	o	o	n	n	n	n	n	n
292	NTBrd_92	M	I	2009	North	R	R	R	R	o	o	o	o	o	o	o	o	o	o	o	o	o	o	o	o	o	o	o	o	o	o	o	o	o	o	o	o	o	o	o	o	o	o	n	n	n	n	n	n
293	NTBrd_93	F	II	2009	North	R	R	R	R	o	o	o	o	o	o	o	o	o	o	o	o	o	o	o	o	o	o	o	o	o	o	o	o	o	o	o	o	o	o	o	o	o	o	n	n	n	n	n	n
294	NTBrd_94	M	IV	2009	North	S	S	S	S	o	o	o	o	o	o	o	o	o	o	o	o	o	o	o	o	o	o	o	o	o	o	o	o	o	o	o	o	o	o	o	o	o	o	n	n	n	n	n	n
295	NTBrd_95	F	I	2009	North	R	S	R	R	o	o	o	o	o	o	o	o	o	o	o	o	o	o	o	o	o	o	o	o	o	o	o	o	o	o	o	o	o	o	o	o	o	o	n	n	n	n	n	n
296	NTBrd_96	M	V	2009	North	R	S	R	S	o	o	o	o	o	o	o	o	o	o	o	o	o	o	o	o	o	o	o	o	o	o	o	o	o	o	o	o	o	o	o	o	o	o	n	n	n	n	n	n
297	NTBrd_97	M	III	2009	North	S	S	R	S	n	n	o	n	n	n	n	n	n	n	n	n	n	n	n	n	n	o	n	n	n	n	n	n	n	n	n	n	n	n	n	o	o	o	o	o	n	n	n	n
298	NTBrd_98	M	III	2009	North	S	S	S	S	n	n	n	n	n	n	n	n	n	n	n	n	n	o	n	n	n	n	n	n	n	n	n	n	n	o	o	n	o	o	o	o	n	o	n	n	n	n	n	n
299	NTBrd_99	M	V	2009	North	S	S	S	S	o	o	o	o	o	o	o	o	o	o	o	o	o	o	o	o	o	o	o	o	o	o	o	o	o	o	o	o	o	o	o	o	o	o	n	n	n	n	n	n
300	NTBrd_100	M	IV	2009	North	S	S	S	S	n	n	n	n	n	n	n	n	n	n	n	n	n	n	o	n	n	n	n	n	n	n	n	n	n	o	o	n	o	o	o	n	n	o	n	n	n	n	n	n
[truncated: 5 more columns]

## Sheet: VNM
Supplementary table S1. M. tuberculosis isolates from northern Vietnam
*12-MIRU type:
MIT and Orphan: International type and orphan type identified in SIVITWEB (http://www.pasteur-guadeloupe.fr:8081/SITVIT_ONLINE/index.jsp)
M: previously identified by Mokrousov et al., 2004 and 2008.
B_Mnvn: The Vietnam-Beijing MIRU type identified in this study.
EAI4_Mnvn: The Vietnam-EAI4-VNM MIRU type identified in this study.
Mnvn: The Vietnam-MIRU type of strains other than Beijing and EIA4-VNM identified in this study.
																										Spoligotyping
No	Straincode	Sex	Age	Year	Region	Province	Location	spoligo 1	spoligo 2	Spoligo 3	spoligo 4	spoligo 5	spoligo 6	spoligo 7	spoligo 8	spoligo 9	spoligo 10	spoligo 11	spoligo 12	spoligo 13	spoligo 14	spoligo 15	spoligo 16	spoligo 17	spoligo 18	spoligo 19	spoligo 20	spoligo 21	spoligo 22	spoligo 23	spoligo 24	spoligo 25	spoligo 26	spoligo 27	spoligo 28	spoligo 29	spoligo 30	spoligo 31	spoligo 32	spoligo 33	spoligo 34	spoligo 35	spoligo 36	spoligo 37	spoligo 38	spoligo 39	spoligo 40	spoligo 41	spoligo 42
1	STBrd_1	M	54	2008	South	LONG AN	rural	n	n	n	n	n	n	n	n	n	n	n	n	n	n	n	n	n	n	n	n	n	n	n	n	n	n	n	o	o	o	o	o	o	n	n	n	n	n	n	n	n	n
12	STBrd_12	M	54	2008	South	BAC LIEU	rural	n	n	n	n	n	n	n	o	o	o	n	n	n	n	n	n	n	n	n	n	n	n	n	n	n	n	n	n	n	n	n	n	n	n	n	n	n	n	n	n	n	n
19	STBrd_19	M	40	2008	South	TP HCM	urban	n	n	n	n	n	n	o	n	n	n	n	n	n	n	n	n	n	n	o	n	n	n	n	n	n	n	o	o	o	o	o	o	n	o	n	n	n	n	n	n	n	n
23	STBrd_23	M	46	2008	South	KIEN GIANG	rural	n	n	n	n	n	n	n	n	n	n	n	n	n	n	n	n	n	n	n	n	n	n	n	n	n	o	n	n	n	n	n	n	o	n	o	o	n	n	n	n	n	n
24	STBrd_24	M	74	2008	South	TP HCM	urban	n	n	n	n	n	n	n	n	n	n	n	n	o	n	n	n	n	n	n	n	n	n	n	n	n	n	n	n	o	n	o	o	n	o	n	n	n	n	n	n	n	n
29	STBrd_29	M	56	2008	South	NINH THUAN	rural	n	n	n	n	n	n	n	n	n	n	o	n	o	n	n	n	n	n	n	n	n	n	n	n	n	n	n	n	o	o	o	o	n	o	n	n	n	o	n	n	n	n
47	STBrd_47	M	42	2008	South	TP HCM	urban	n	n	n	n	n	n	n	n	n	n	n	n	n	n	n	n	n	n	n	o	n	n	n	n	n	o	o	n	o	o	o	o	n	o	n	n	n	n	n	n	n	n
50	STBrd_50	M	47	2008	South	TP HCM	urban	n	n	n	n	n	n	o	n	n	n	n	n	n	n	n	n	n	n	n	n	n	n	n	n	n	o	o	n	o	o	o	o	n	o	n	n	n	n	n	n	n	n
51	STBrd_51	M	45	2009	South	TP HCM	urban	n	n	o	n	n	n	n	n	n	n	n	n	n	n	o	n	n	n	n	n	o	o	n	n	n	n	n	n	o	o	o	o	n	o	n	n	n	n	n	n	n	n
52	STBrd_52	F	49	2009	South	TP HCM	urban	n	n	n	n	n	n	o	n	n	n	n	n	o	o	o	n	n	n	n	n	n	n	n	n	n	o	o	n	o	o	o	o	n	o	n	n	n	n	n	n	n	n
63	STBrd_63	M	45	2009	South	TP HCM	urban	n	n	n	n	n	n	o	n	n	n	n	n	n	n	n	n	n	n	n	n	n	n	n	n	n	o	o	n	o	o	o	o	n	o	n	n	n	n	n	n	n	n
66	STBrd_66	M	40	2009	South	TP HCM	urban	o	o	o	o	o	o	o	o	o	o	o	o	o	o	o	o	o	o	o	o	o	o	o	o	o	o	o	o	o	o	o	o	o	o	n	o	o	o	n	o	n	n
67	STBrd_67	M	26	2009	South	TP HCM	urban	n	n	n	n	n	n	n	n	n	n	n	n	n	o	o	n	n	n	n	n	n	n	n	n	n	o	o	n	o	o	o	o	o	o	n	n	n	n	n	n	n	n
75	STBrd_75	M	62	2009	South	TIEN GIANG	rural	n	n	n	n	n	n	o	n	n	n	n	n	n	n	n	n	n	n	n	n	n	n	n	n	n	o	o	n	o	o	o	o	n	o	n	n	n	n	n	n	n	n
92	STBrd_92	M	40	2009	South	TP HCM	urban	n	n	n	n	n	n	n	n	n	n	n	o	o	n	n	n	n	n	o	n	n	n	n	n	n	n	n	n	o	o	o	o	n	o	n	n	n	n	n	n	n	n
94	STBrd_94	F	37	2009	South	TP HCM	urban	n	n	n	n	n	n	n	n	n	n	n	n	n	n	o	o	n	o	o	o	o	o	o	n	n	n	n	n	o	o	o	o	n	o	n	n	n	n	n	n	n	n
97	STBrd_97	M	36	2009	South	TP HCM	urban	n	n	n	n	n	n	n	n	n	n	n	n	n	n	n	n	n	n	n	o	o	n	n	n	n	n	n	n	n	n	n	o	n	n	n	n	n	n	n	n	n	n
109	CTB05_91	M	78	2008	Centre	HUE	urban	n	n	n	o	o	o	o	n	n	n	n	n	n	n	n	n	n	n	n	n	n	n	n	n	n	o	o	n	o	o	o	o	n	o	n	n	n	n	n	n	n	n
126	CTB05_110	M	64	2008	Centre	HUE	urban	n	n	n	n	n	n	n	n	n	n	n	n	n	n	n	n	n	n	n	n	n	n	n	n	n	n	n	n	n	n	n	n	o	n	n	n	n	n	n	n	n	n
164	CMTB166	F	79	2008	Centre	QUANG NGAI	rural	n	n	n	n	n	n	n	n	n	n	n	o	o	o	o	o	n	n	o	o	o	o	o	o	o	n	o	o	o	o	o	o	o	o	o	o	o	o	o	o	o	n
167	CMTB170	F	29	2008	Centre	HUE	urban	n	n	n	n	n	n	n	n	n	n	n	o	o	o	o	o	n	n	o	o	o	o	o	o	o	n	o	o	o	o	o	o	o	o	o	o	o	o	o	o	o	n
171	CMTB175	M	76	2008	Centre	HUE	urban	n	n	n	n	n	n	o	n	n	n	n	n	n	n	n	n	n	n	n	n	n	n	n	n	n	o	o	n	o	o	o	o	n	o	n	n	n	n	n	n	n	n
173	CMTB177	F	20	2008	Centre	QUANG BINH	rural	o	o	o	o	o	o	o	o	o	o	o	o	o	o	o	o	o	o	o	o	o	o	o	o	o	o	o	o	o	o	o	o	o	o	n	n	o	o	o	o	o	o
174	CMTB179	M	69	2008	Centre	HUE	urban	n	n	n	n	n	n	n	n	n	n	n	n	n	n	o	n	n	n	n	o	o	n	n	n	n	n	n	n	o	o	o	o	n	o	n	n	n	n	n	n	n	n
175	CMTB180	M	79	2008	Centre	HUE	urban	n	n	n	n	n	n	o	n	n	n	n	n	o	n	n	n	n	n	n	n	n	n	n	n	n	o	o	n	o	o	o	o	n	o	n	n	n	n	n	o	n	n
176	CMTB184	M	41	2008	Centre	HUE	urban	n	n	n	n	n	n	o	n	n	n	n	n	n	n	o	n	n	n	n	n	n	n	n	n	n	o	o	n	o	o	o	o	n	o	n	n	n	n	n	n	n	n
178	CMTB193	M	30	2009	Centre	HUE	urban	n	n	n	n	n	n	o	n	n	n	n	n	o	n	n	n	n	n	n	n	n	n	n	n	n	n	o	n	o	o	o	o	n	o	n	n	n	n	n	o	o	n
182	CMTB201	M	62	2009	Centre	QUANG BINH	rural	n	o	o	n	n	n	n	n	n	n	n	n	n	n	n	n	n	n	n	n	n	n	n	n	n	n	o	n	o	o	o	o	n	o	n	n	n	n	n	n	n	n
184	CMTB203	F	36	2009	Centre	HUE	urban	n	n	n	n	n	n	n	n	n	n	n	n	n	n	o	n	n	n	n	n	n	n	n	n	n	n	o	n	o	o	o	o	n	o	n	n	n	n	n	n	n	n
188	CMTB207	M	22	2009	Centre	HUE	urban	n	o	o	n	n	n	n	n	n	n	n	n	n	n	n	n	n	n	n	n	n	n	n	n	n	n	o	n	o	o	o	o	n	o	n	n	n	n	n	n	n	n
195	CMTB214	F	32	2009	Centre	HUE	urban	n	n	n	n	n	n	n	n	n	n	n	n	n	n	n	n	n	n	n	n	n	n	n	n	n	n	o	n	o	o	o	o	n	o	n	n	n	o	n	n	n	n
202	NTBrd_2	M	59	2008	North	NTBH		n	o	n	n	n	n	n	n	n	n	n	n	n	n	n	n	n	n	n	n	n	n	n	n	n	n	n	n	n	n	o	n	o	o	o	o	n	n	n	o	n	n
209	NTBrd_9	M	23	2008	North	NTBH		n	n	n	n	n	n	n	n	n	o	n	n	n	o	n	n	n	n	n	n	n	n	n	n	n	n	o	o	n	n	n	n	o	o	o	o	n	n	n	n	n	n
225	NTBrd_25	M	31	2008	North	NTBH		n	n	n	n	n	n	n	n	n	n	n	n	n	n	n	n	n	n	n	n	n	n	n	n	n	o	o	o	o	o	o	o	o	o	n	n	n	n	n	n	n	n
233	NTBrd_33	F	37	2008	North	NTBH		n	n	n	n	n	n	n	n	n	n	n	n	n	n	n	n	n	n	n	n	n	n	n	n	n	n	o	o	o	o	o	o	o	o	n	n	n	n	n	n	n	n
242	NTBrd_42	M	42	2008	North	NTBH		n	n	n	n	n	n	n	n	n	n	n	n	n	n	n	n	n	n	n	n	n	n	o	n	o	n	n	n	n	n	n	n	o	o	o	o	n	n	n	n	n	n
249	NTBrd_49	F	27	2008	North	NTBH		n	n	n	n	n	n	n	n	n	o	n	n	n	o	n	n	n	n	o	n	o	o	o	o	n	n	o	o	n	n	o	n	o	o	o	o	n	n	n	n	n	n
250	NTBrd_50	M	23	2008	North	NTBH		o	o	o	o	o	o	o	o	o	o	o	o	o	o	o	o	o	o	o	o	o	o	o	o	o	o	o	o	o	o	o	o	o	o	n	n	o	o	o	o	o	o
252	NTBrd_52	M	47	2009	North	NTBH		n	n	n	n	n	n	o	o	n	o	o	n	o	o	n	n	n	n	o	n	n	n	n	n	n	o	o	o	o	o	o	o	n	o	n	n	n	n	n	n	n	n
254	NTBrd_54	F	56	2009	North	NTBH		o	o	o	o	o	o	o	o	o	o	o	o	o	o	o	o	o	o	o	o	o	o	o	o	o	o	o	o	o	o	o	o	o	o	n	n	o	o	o	o	o	o
255	NTBrd_55	M	45	2009	North	NTBH		n	n	n	n	n	n	n	n	n	o	n	n	n	o	n	n	n	n	n	n	n	n	o	o	o	n	n	n	n	n	n	n	o	o	o	o	n	n	n	o	n	n
256	NTBrd_56	M	41	2009	North	NTBH		n	n	n	n	n	n	n	n	n	o	n	n	o	o	n	n	n	n	o	o	o	o	n	n	n	n	n	n	n	n	n	n	o	o	o	o	n	n	n	o	o	o
259	NTBrd_59	F	13	2009	North	NTBH		n	n	n	n	n	n	n	n	n	n	n	n	n	o	n	n	n	n	o	n	n	n	n	n	o	o	o	o	o	o	o	o	o	o	o	o	o	o	o	o	o	o
265	NTBrd_65	M	69	2009	North	NTBH		n	n	n	n	n	n	n	n	n	n	n	n	n	o	n	n	n	o	o	n	n	n	n	n	n	o	o	n	o	o	o	o	n	o	n	n	n	n	n	n	n	n
266	NTBrd_66	F	5	2009	North	NTBH		n	n	n	n	n	n	n	n	n	n	n	n	n	n	n	n	n	n	n	n	n	n	n	n	n	n	n	o	n	n	n	o	o	o	o	o	n	n	n	n	n	n
268	NTBrd_68	M	66	2009	North	NTBH		n	n	n	n	n	n	n	n	n	n	n	n	o	o	n	n	n	n	o	n	n	n	n	n	n	o	o	o	o	o	o	o	n	o	n	n	n	n	n	n	n	n
273	NTBrd_73	M	27	2009	North	NTBH		n	n	n	n	n	n	n	n	n	o	n	n	o	o	n	n	n	n	n	n	n	n	n	n	n	n	o	o	n	n	n	n	o	o	o	o	n	n	n	o	o	o
274	NTBrd_74	F	50	2009	North	NTBH		o	n	n	n	n	n	o	n	n	o	n	n	n	o	n	n	n	o	n	n	n	n	n	n	n	o	o	o	o	o	o	o	n	o	n	n	n	n	n	n	n	n
278	NTBrd_78	M	70	2009	North	NTBH		n	n	n	o	n	n	o	o	n	o	n	n	o	o	n	n	n	n	n	n	n	n	n	n	n	n	n	n	n	n	n	n	o	o	o	o	n	n	n	n	n	n
279	NTBrd_79	M	60	2009	North	NTBH		n	n	n	n	n	n	n	n	n	n	n	n	o	n	n	n	n	n	o	n	n	n	n	n	n	o	o	o	o	o	o	o	n	o	n	n	n	n	n	n	n	n
282	NTBrd_82	F	37	2009	North	NTBH		n	n	n	n	n	n	n	n	n	o	n	n	n	o	n	n	n	n	n	n	n	n	n	n	n	n	n	n	o	o	o	o	o	o	n	n	n	n	n	n	n	n
297	NTBrd_97	M	39	2009	North	NTBH		n	n	o	n	n	n	n	n	n	n	n	n	n	n	n	n	n	o	n	n	n	n	n	n	n	n	n	n	n	n	n	o	o	o	o	o	n	n	n	n	n	n
298	NTBrd_98	M	43	2009	North	NTBH		n	n	n	n	n	n	n	n	n	n	n	n	n	o	n	n	n	n	n	n	n	n	n	n	n	o	o	n	o	o	o	o	n	o	n	n	n	n	n	n	n	n
300	NTBrd_100	M	51	2009	North	NTBH		n	n	n	n	n	n	n	n	n	n	n	n	n	n	o	n	n	n	n	n	n	n	n	n	n	o	o	n	o	o	o	n	n	o	n	n	n	n	n	n	n	n
[truncated: 21 more columns]
